# Supplementary material for: Single-cell transcriptome analysis profiles cellular dynamics and transcriptional changes in diabetic wound tissues following ESWT treatment
Source: Front Physiol. 2025 Nov 17;16:1693937. doi: 10.3389/fphys.2025.1693937 (PMC12666372; doi:10.3389/fphys.2025.1693937)
Supplement: Supplementary file 1 [file DataSheet1.zip]

Archive with 6 entries (6 files):
- figure s6.JPG
- figure s1.jpg
- figure s2.jpg
- figure s3.JPG
- figure s4.JPG
- figure s5.JPG
